# Supplementary material for: Anti-CD26 Antibody Suppresses Epithelial-Mesenchymal Transition in Colorectal Cancer Stem Cells
Source: Int J Mol Sci. 2025 Aug 6;26(15):7620. doi: 10.3390/ijms26157620 (PMC12347270; doi:10.3390/ijms26157620)
Supplement: Supplementary file 1 [file ijms-26-07620-s001.zip]

Archive with 1 entries (1 files):
- ijms-3770839-supplementary.xlsx
