# Supplementary material for: Anti-CD26 Antibody Suppresses Epithelial-Mesenchymal Transition in Colorectal Cancer Stem Cells
Source: Int J Mol Sci. 2025 Aug 6;26(15):7620. doi: 10.3390/ijms26157620 (PMC12347270; doi:10.3390/ijms26157620)
Supplement: Supplementary file 1 [file ijms-26-07620-s001.zip › ijms-3770839-supplementary.xlsx]

## Sheet: Sheet1
Gene_Category	Species	Gene_Name	Forward_Primer (5' -> 3')	Reverse_Primer (5' -> 3')
Colorectal cancer stem cells marker	Human	CD26	AAAGGCACCTGGGAAGTCATCG	CAGCTCACAACTGAGGCATGTC
Epithelial marker	Human	E-cadherin	GAACGCATTGCCACATACAC	ATTCGGGCTTGTTGTCATTC
Mesenchymal marker	Human	ZEB 1	GCCAATAAGCAAACGATTCTG	TTTGGCTGGATCACTTTCAAG
Mesenchymal marker	Human	Twist 1	GCCGGAGACCTAGATGTCATT	CACGCCCTGTTTCTTTGAAT
Mesenchymal marker	Human	Snail 1	GCGAGCTGCAGGACTCTAAT	GGACAGAGTCCCAGATGAGC
Refernce gene	Human	GAPDH	ATGGGGAAGGTGAAGGTCG	GGGGTCATTGATGGCAACAAT
